# Supplementary material for: Partial Replacement of Peat: Effects on Substrate Physico-Hydrological Properties and Sage Growth
Source: Plants (Basel). 2025 Sep 7;14(17):2801. doi: 10.3390/plants14172801 (PMC12431024; doi:10.3390/plants14172801)
Supplement: Supplementary file 1 [file plants-14-02801-s001.zip]

Archive with 1 entries (1 files):
- plants-3833836-supplementary.pdf
